# Supplementary material for: Investigating the Link between STAT4 Genetic Variants, STAT4 Protein Concentrations, and Laryngeal Squamous Cell Carcinoma: A Comprehensive Analysis of Clinical Manifestations
Source: Int J Mol Sci. 2024 Sep 22;25(18):10180. doi: 10.3390/ijms251810180 (PMC11432593; doi:10.3390/ijms251810180)
Supplement: Supplementary file 1 [file ijms-25-10180-s001.zip]

Archive with 1 entries (1 files):
- ijms-3175960-supplementary.pdf
